# Supplementary material for: Comprehensive analysis of the tumor immune micro-environment in non-small cell lung cancer for efficacy of checkpoint inhibitor
Source: Sci Rep. 2018 Oct 1;8:14576. doi: 10.1038/s41598-018-32855-8 (PMC6167371; doi:10.1038/s41598-018-32855-8)
Supplement: Supplementary file 2 — Supplementary Table S1 [file 41598_2018_32855_MOESM2_ESM.xlsx]

## Sheet: Sheet1
Supplementary Table S1. The comparison of differentially expressed genes between subtypes of LUSC and LUAD.
LUSC_A_up(2173genes)	LUSC_B_up(1659genes)	LUAD_A_up(107genes)	LUAD_B_up(221genes)
DSP	LRP2BP	MST1P2	AC007563.5
PKP1	MAP3K3	SLC1A7	AC096579.7
KRT5	NOSTRIN	HOXD1	ADAM12
SERPINB5	SNRK	AMY2B	ADAMDEC1
KRT6A	COL4A3	MST1L	ADAMTS12
TRIM29	SHE	PRICKLE4	ADAMTS16
PERP	MTERFD2	C11orf35	ADAMTS5
DSC3	CACNA2D2	PIP5KL1	ALDH1L2
DSG3	ARHGEF15	RP11-496I9.1	ALDH3B2
RP3-523K23.2	DLC1	CACNB1	ANGPTL4
TFAP2A	EPOR	KIF12	ANKRD36BP2
PVRL1	SNED1	TDRD10	AQP9
FAM83F	RGCC	RAP1GAP	C10orf55
PITX1	ADCY4	ST3GAL5	C15orf48
CLCA2	ADAMTS9	TFPI2	CACNA2D1
IGSF9	RP11-553L6.5	IRX5	CCDC80
NXPH4	NR4A3	CDKL2	CD109
GJB5	JAM2	GRB14	CD248
GRHL3	FOXF1-AS1	SLC22A31	CD300E
IRF6	GPR116	ZDHHC11	CDH13
TP63	RNF166	TMEM163	CILP
MCM4	ARHGEF2	CRLF1	CLMP
SLC2A1	STARD8	RP11-806O11.1	COL11A1
CALML3	LDB2	LMO3	COL12A1
UBE2C	FIGF	SCGB3A1	COL1A1
WDR72	TMEM100	IGSF9B	COL1A2
TPX2	LRRK2	ARHGAP40	COL3A1
FAM83B	FAM107A	RP11-627G23.1	COL5A2
GPR87	ITGA7	PANX2	COL6A3
GJB3	TNXB	SPINK5	CSTA
CDC45	CD302	CYP2B7P1	CTA-373H7.7
KRT6B	IQSEC1	SPINK1	CTB-113P19.1
KRT16	A2M	PKHD1	CTD-2653D5.1
RP11-116G8.5	RGS5	KCNK5	CXCL5
FGFBP1	TEK	CRNDE	DDIT4
NEK2	AQP1	PCDH20	DERL3
RP11-116G8.4	POU6F1	SDHAP3	EGLN3
TROAP	CCM2L	CDHR3	EGR3
KIFC1	SHANK3	HOXD-AS1	EMILIN1
HOXA10	CMAHP	ATHL1	EPB41L3
EXO1	SCARF1	BNIPL	FAT2
LYPD3	CELF2	BAMBI	FCGR3B
IQGAP3	RHOJ	HSD17B2	FCRL5
MIR205HG	USHBP1	CAPN8	FLNC
SAPCD2	C7orf23	NKX2-1	FN1
KIF4A	MICAL1	ACHE	FNDC1
PNCK	IL6ST	HYDIN	FOSL1
SERPINB13	TENC1	SFTA3	FPR1
FAT2	PDK4	SFTA2	GAS1
CEP55	ESAM	PON3	GBP5
CDC20	NOD1	ICAM5	GFPT2
CDCA5	DPYSL2	RP1-127H14.3	GJB2
KIF2C	KLF2	ZNF385B	GPC6
CTSL2	CARD8	CIT	GREM1
GPX2	TIE1	CABYR	GZMB
GJB6	C5	AQP3	H19
EPN3	NPR1	COL9A2	HBA2
ALDH3B2	PTPRB	SHISA3	HBB
HOXA-AS4	GPR146	CLDN2	HCAR2
SLC6A8	MTMR9LP	MLPH	HILPDA
SPRR1B	GADD45B	ZDHHC11B	IGF1
CCNB1	EMCN	ARSE	IGFBP5
KRT15	LRRC36	LINC00342	IGHA1
CDK1	S1PR1	SLC44A5	IGHD
GBP6	CLK4	NKX2-1-AS1	IGHG1
RP11-1L12.3	SH2D3C	MUC5AC	IGHG2
CENPF	NOVA2	C5orf38	IGHG3
CCNB2	EDNRB	C1orf116	IGHG4
PLEKHG6	ROBO4	PTPN13	IGHGP
MCM10	FOXF1	GUCY1B2	IGHV1-18
RAET1L	MYCT1	LINC00261	IGHV1-2
BNC1	RASGRP3	PALM3	IGHV1-24
DEPDC1	ANK2	HGD	IGHV1-3
TTK	GRK5	PGC	IGHV1-46
PTHLH	CYYR1	CTD-2033A16.1	IGHV1-69
CDCA8	CDH5	RP11-326C3.2	IGHV1-8
MCM2	AP000295.7	C4BPB	IGHV2-26
RP11-697M17.1	ARHGAP44	AC008948.1	IGHV2-5
GINS1	ITGA8	BHMT2	IGHV2-70
CERS3	INPP5B	KRT16P2	IGHV3-11
ORC1	CXorf36	ITPKA	IGHV3-13
TMPRSS4	SLC16A6	MAPK15	IGHV3-15
FERMT1	CRISPLD2	ATP13A4	IGHV3-20
RP11-385J1.2	CTC1	RASD1	IGHV3-21
FAM83C	SEC31B	C16orf89	IGHV3-23
OTX1	MEDAG	SFTA1P	IGHV3-30
FOXE1	RHOBTB2	SHH	IGHV3-33
DUSP9	ST3GAL5	TMEM59L	IGHV3-43
KIF18B	SNX30	CPB2	IGHV3-48
ALG1L	LPCAT1	CD207	IGHV3-49
BMP7	KANK3	TM4SF4	IGHV3-53
PTPRZ1	CD93	HPGD	IGHV3-7
KRT13	MPP1	BMP3	IGHV3-73
AURKA	NICN1	GABRP	IGHV3-74
RP11-993B23.3	GAB3	PCSK1N	IGHV3-9
CENPA	RP11-228B15.4	GLB1L3	IGHV4-31
OVOL1	GPR183	AQP5	IGHV4-34
JUP	CCL18	EEF1A2	IGHV4-39
HOXD10	SYNE1	HABP2	IGHV4-4
ERCC6L	SETDB2	LGSN	IGHV4-59
CAPNS2	2018-03-02	MS4A15	IGHV4-61
BIRC5	ELN	NRAP	IGHV4OR15-8
PLK1	MMP19	MUC5B	IGHV5-51
CTC-497E21.4	SMPDL3A	MUC6	IGHV6-1
RHCG	CSRNP1	SLC6A3	IGKC
HJURP	RNF125	ERN2	IGKV1-12
CKS1B	MEF2C	RP11-532E4.2	IGKV1-16
VSNL1	NFATC2		IGKV1-17
TNS4	ITGA9		IGKV1-27
SKA3	BDH2		IGKV1-39
OIP5	AKNA		IGKV1-5
DLGAP5	RP11-449P15.1		IGKV1-6
KRT14	PALD1		IGKV1-9
A2ML1	CLEC14A		IGKV1D-12
UHRF1	CSF3R		IGKV1D-13
SPRR1A	FBLN5		IGKV1D-16
AC068831.8	AC058791.2		IGKV1D-39
ANLN	DENND3		IGKV2-29
UBE2T	ACE		IGKV2-30
ITGB4	SLC39A8		IGKV2D-28
SPRR2D	CLDN18		IGKV2D-29
TMPRSS11E	PCDH17		IGKV3-11
AC019349.5	RYR2		IGKV3-15
RP11-48O20.4	DNAH1		IGKV3-20
CDT1	CERKL		IGKV3D-15
ESRP1	CALCOCO1		IGKV3D-20
CENPI	SLC25A45		IGKV4-1
AC087645.1	HYAL2		IGLC2
TMPRSS11D	VEPH1		IGLC3
CACNA1B	ACVRL1		IGLL5
KRT6C	DPEP2		IGLV1-36
ARHGEF4	FLI1		IGLV1-40
TK1	ARHGAP25		IGLV1-44
SPRR2A	HSD17B11		IGLV1-47
USH1G	WSB1		IGLV1-51
S100A2	SH3BP5-AS1		IGLV2-11
MARK1	LRRC32		IGLV2-14
LY6K	N4BP2L1		IGLV2-18
AKR1B10	MMRN2		IGLV2-23
CDC6	CPM		IGLV2-8
ZWINT	TSPYL2		IGLV3-1
GRHL2	HSPA12B		IGLV3-10
GINS2	COL4A4		IGLV3-19
KRT17	DNAJC18		IGLV3-21
TRIP13	KCNAB2		IGLV3-25
CKAP2L	PDE4C		IGLV3-27
MKI67	HGF		IGLV3-9
IL22RA1	DRAM1		IGLV4-69
HMGA2	NOTCH4		IGLV6-57
KCTD1	C12orf60		IGLV7-43
ESPL1	FMO5		IGLV7-46
GTSE1	ACOX2		IGLV8-61
DLX6	MAN1C1		IL1B
COL17A1	C11orf96		IL6
KIF23	LPL		IL8
FAM83D	CTB-51J22.1		INHBA
SPTBN2	SLC26A11		ITGA5
B4GALNT4	ERN1		KIAA1199
LINC00511	RASL12		KRT16
CDKN3	RP11-158M2.3		KRT17
RP11-229P13.23	IGIP		LAX1
ORC6	ECSCR		LOX
PKP3	LIMD1		LOXL2
TOP2A	RAB27A		LRRC15
RACGAP1	MGAT4A		LYPD3
DLX5	PKNOX2		MEDAG
PRAME	ABCA8		MMP1
ASF1B	SIAE		MMP12
EFNA3	RNF5		MMP2
IGF2BP3	HSD17B6		MSC
SPRR3	PREX1		MUC16
FAM83H	RBPMS		MXRA5
CDCA4	AKAP13		MYBL2
RFC4	CLIC5		MZB1
TMPRSS11A	AMY2B		NAMPT
FEN1	CAPN3		NR4A3
CSE1L	FGF7		OLFM4
PRC1	SFTA1P		PAX9
C10orf99	RP11-875O11.1		PDE3A
TICRR	AOC3		PDPN
KIF11	SULT1C2		PI15
PPP2R2C	VASH1		PIM2
FOXN1	LGMN		PLA2G2D
FAM86JP	FAM49A		PLOD2
PBK	C1orf132		POSTN
NUF2	FUCA1		POU2AF1
S1PR5	FAM70B		PRDM1
RP11-429J17.6	IFNAR2		PRR15
WNK2	AC011526.1		RARRES1
KIF14	RCAN2		RARRES2
DSG2	EPAS1		RGS4
PTPRF	MCOLN2		RP11-290F5.1
IL36RN	TCF21		RP11-519G16.5
LMNB2	TM6SF1		S100A2
KIAA0101	CALCRL		S100A8
CTD-2292P10.4	GNG7		S100A9
NTRK2	AHCYL2		SEMA6B
RAD51	AC079210.1		SERPINE1
XRCC2	CD83		SERPINE2
ECT2	CLEC3B		SFRP2
TMEM40	RAMP2		SIRPB1
LYPD6B	SYT15		SLAMF7
GGH	CITED2		SLC16A1
SOX2	SNX25		SLC2A3
AURKB	PCDP1		SLC2A5
ZIC2	ADAMTS10		SOX2
SKA1	PREX2		SPOCD1
MARVELD3	SOCS3		SPOCK1
MELK	PLCB2		STC1
FBXO45	MGP		SULF1
RP11-770G2.5	STAT4		SULF2
AC114812.8	C5orf4		TDO2
BUB1B	ARHGAP18		TENM3
CELSR2	BCL6B		TF
PCNA	PNPLA7		TFF3
DLX6-AS1	MGLL		THBS2
SOX15	GRASP		TIMP1
SQLE	BMF		TUBB2B
UGT1A6	TNFSF12		WISP1
DTL	ENG		WNT2
UNG	DPP4		WTAPP1
C1orf172	TRPC6
CKMT1B	AGER
FANCE	PDE1B
NTS	GPR133
MAD2L1	LMO3
KLF5	DENND1C
ZFP64	CNRIP1
AKR1C2	ARHGEF6
ITGB8	RND1
PKMYT1	NEAT1
RAPGEFL1	ARRB2
RP11-229P13.22	ADAMTS4
KIF20A	STK10
GPC1	IFFO1
CNFN	KIAA1462
POLQ	CECR1
CDCA2	AMT
RHOV	DAB2
CCT5	SUSD2
IL36G	FNIP2
KRT19	RP11-693N9.2
UBE2S	RASGRF1
SOX21-AS1	RP11-588H23.3
PLAC2	STX7
IVL	COL14A1
COL7A1	LPXN
CBLC	CTC-558O2.2
CALML5	ZEB2
RRM2	SH3KBP1
DAPL1	RP11-677M14.2
RBBP8NL	RASSF3
KPNA2	THEMIS2
CCNF	RPS6KA2
CHEK1	RASA3
NCAPH	PDE2A
E2F7	SELENBP1
TTLL12	IL1RL1
SLC9A2	CACNA1C
TFAP2C	HSPB6
WDHD1	PCDH12
C17orf53	NDNF
FST	TPP1
AIM1L	TAL1
CENPW	RP11-358M11.2
CYP2S1	CFLAR
DEPDC1B	CFD
FOXM1	ENTPD1
ASPM	HECW2
NDC80	KLF9
CDC25A	GIMAP8
GJB4	FMNL1
MYBL2	RP11-613D13.8
HMGA1	ATG16L2
ABCA12	BTK
C16orf59	FCN3
KRT42P	RGS3
PRR11	RP11-54O7.3
LY6D	KIF21B
GINS3	SMAP2
CHAF1A	PPM1M
FAM54A	DNALI1
TUFT1	ERG
RP11-706C16.8	PRX
PADI3	ITGA10
NMU	FLT4
IRX4	CD69
POF1B	C1orf162
UPK1B	TBX5
SLCO1A2	KANK2
PPAP2C	SDS
PGLYRP3	AC002398.12
SLC15A1	SDCBP
SLC4A11	MLKL
FEZF1-AS1	RARA
KLRG2	CPAMD8
SLC6A15	MIR22HG
GRHL1	SCN7A
PIGX	RP11-244H3.1
BRCA1	GGTA1P
CHAF1B	TTLL3
TMEM14A	RASGRP2
FAM64A	PKIG
SPAG5	GNG11
MFI2	SELP
LRRC1	PARVG
PVRL4	SYTL3
SOX21	NLRC3
ALDH3A1	PEAR1
NUP155	RP11-164J13.1
LPAR3	FGD5
TONSL	RGL3
BUB1	MS4A7
HOXD9	SOD3
LAD1	SLIT3
NUSAP1	C10orf10
FBXO27	SEMA3G
TIMELESS	IFI30
RP11-443P15.2	DOK3
CENPH	RP11-488C13.6
STIL	COL6A6
HMGB3	FOSB
SIX2	TNFSF14
BRIP1	FGR
HOXD13	PTPRM
WDR62	UBE2J1
BARX1	ZCCHC24
SLC44A5	GIMAP7
RMI2	KAT2B
WNT7B	ITGAX
DDR1	FZD4
TUBA1C	ARRB1
KIF15	GAS7
FAM83A	CCDC69
LGALS7	CCDC102B
DHCR7	GIMAP5
SBSN	GJA4
CSTA	FNBP1
SPRR2E	LCNL1
E2F1	GPR4
AKR1B15	CISH
ACTL6A	TSPAN32
SUSD4	IL1R1
CLDN1	BTN2A2
GAPDH	CYP4V2
FKBP4	ARHGEF1
ETNK2	GPR162
LINC00668	ASAH1
IGFBP2	ZFYVE28
RP11-142I20.1	RRN3P1
PSMD2	MYO15B
RAD54L	RP11-521C20.3
ECE2	ARHGAP15
FAM84A	PIGR
IGSF11	ZMYND15
CENPE	MTHFR
HOXC10	EMB
CXADR	HDC
UGT1A7	LIMS2
KLK8	PGM5
RP11-311F12.2	IL10RA
LGALS7B	MACROD2
TMEM48	CBX7
GABRA3	FAM65B
CDC25C	CFI
HN1L	TMEM125
PFN2	C5AR1
UGT1A1	IRAK3
CLCA4	CD37
CA9	CLK1
NCAPG	SLC29A3
RAD51AP1	FABP3
PIR	DLG2
PARD3	CYB5A
FETUB	HTRA4
IGF2BP1	AATK
TRAIP	PLXND1
NCAPD2	SLC1A1
VTCN1	PARP15
SPINT2	RASSF4
RNASEH2A	ADAP2
SRD5A1	PPP1R16B
THOC3	MOXD1
IGFL1	KCNK3
RRM1	SH3BP5
SOWAHC	C10orf128
CNNM1	SLA
ERVMER34-1	HNMT
TMEM246	SLC18A2
RSRC1	PIEZO2
CD9	TBX4
TMEM189	DENND2A
ARHGAP11A	ETS1
HAP1	SLC46A3
CKMT1A	BIN2
TENM2	SH2B3
FXYD3	MOCS1
C3orf67	GATA6
GID8	EFCAB2
GMPS	GPRIN3
UMPS	SDHAP3
KCNG1	TXNDC11
KLC3	HERPUD1
C1orf74	FAT4
RIPK4	VWF
CASC5	FCHO2
IL20RB	CHI3L2
EDARADD	KDR
KIAA1522	BANK1
TMTC3	AP1S2
SERPINB2	LHFP
OGDHL	DYSF
RGMA	ACACB
VANGL2	LYZ
ETV4	PIK3R6
NSDHL	PLK3
FAM162A	LAMA2
C11orf82	KLHL6
JAG1	LILRB5
KREMEN2	IL6R
PRR19	RGS2
KIAA1549L	PAG1
CENPM	SLC22A3
CDH1	IL16
SH2D5	TBC1D2B
PLK4	CD33
SPTSSB	SVEP1
DSC2	PPP1R32
GINS4	C11orf21
LSR	KLRB1
NMNAT3	RP11-1143G9.4
C9orf129	FYN
SKP2	LINC00341
HMMR	ABCA3
TPD52L1	ARAP3
HMGCS1	WIPF1
GCLC	IGHD
RP11-74C13.4	NR2F1
AKR1C1	CTSZ
AHNAK2	TNFSF13
MPPED1	ADH1B
MAP7D2	MAP3K14
SIM2	EVI2B
GSDMC	CYP27A1
TUBG1	TTC21A
MALSU1	ITPR1
CTD-2517M22.17	RCSD1
MCM5	RGS11
MRAP2	TP53INP1
CLSPN	TSPAN4
KRT75	ADAMTSL2
PAX9	DOCK8
DEFB1	ITK
RP11-161H23.5	NR4A1
CTD-2636A23.2	FILIP1
NEFL	EVL
RP11-360L9.7	CCRL2
ZNF750	CXCR4
ADH7	C4BPA
NUP37	ATP8A1
KIF18A	GIPR
HR	RP11-512N21.3
KLHL13	CYTIP
SPC25	ABCC6
DMRTA2	PHLDB1
RYR1	RBMS3
RECQL4	ZC3H12D
LAPTM4B	AHI1
SLC1A5	CCDC68
TMEM106C	STARD9
PAQR4	RP11-61I13.3
C18orf56	ABR
CENPN	ADARB1
TARS	CASP10
C15orf23	TBXAS1
SIAH2	RP3-395M20.8
TMEM117	ARHGDIB
MIS18A	RP11-622O11.2
DSCC1	FCGRT
ESCO2	IL3RA
TRIM16L	RTKN2
CYP4F11	CTD-2020K17.3
AC006262.5	LILRB3
DQX1	RASGEF1B
PADI1	ME3
MAP7	MFNG
XDH	RHOU
KIF1A	CTSO
BTBD11	PER1
MICALL1	CLIC2
FBN2	LGI4
ARHGEF19	STAMBPL1
H2AFZ	STARD13
PTTG1	A2M-AS1
CXCR7	2018-09-04
SFN	SLC26A4
LRPPRC	MIR143HG
DYNC1I1	LYVE1
ARHGEF5	SIGLEC1
PMAIP1	BTN3A1
ARL4D	C7
PARPBP	ABCA9
AMTN	GEM
SNRPD3	SECISBP2L
CDH3	NICN1-AS1
PGK1	ARHGAP31
CCDC34	PARP8
CMAS	SLC16A4
CALB1	NKX2-1
CADM4	MFAP4
DCUN1D5	VIPR1
MNAT1	C2
GMNN	PLA2G7
TDRD5	CAPN8
PAICS	FAM184A
PI3	SERPINA1
PRRG4	LILRB2
UCK2	RAMP3
TCF19	ARHGAP9
PHF5A	CTD-2020K17.1
H2AFX	WDFY4
DKC1	PLIN5
DMRT2	ANKRD28
FGFR3	AQP4
CDCA7	NCKAP1L
SGOL2	CLEC2D
RPL39L	NRGN
RP1-214M20.2	FAM78A
TNNT1	GIMAP1
PRKDC	ZNF385B
PARD6G	BTBD19
WDR53	ADAMTS16
BRI3BP	MYO1F
PPME1	CD4
RP4-816N1.7	TMEM163
RASAL1	TMEM106A
LSG1	RP1-197B17.3
GYLTL1B	PMP22
CHMP4C	SPON1
PROM2	HIGD1B
PSPH	RP11-284N8.3
COQ3	C20orf118
PRPF19	PEBP4
PCDH19	CD28
MCM8	ACSL5
FAM111B	PTPN22
MAGEA11	IRF8
NUDT15	SFXN3
RP11-255B23.3	ELMO1
PSAT1	ZFP36
ADAM23	SFTA3
RFC2	CFTR
SORD	TRPV2
TMPRSS13	DOCK2
PSMD14	SLCO2A1
CBX2	CD5
SNRPB	GIMAP4
PKM	ABI3BP
AKR1C3	KCNQ1
MAGEA3	INMT
PAK6	RGL1
GPT2	CXCL2
MRPS26	LIPA
IGSF3	PLCL2
RP5-1120P11.1	DLL4
ZNF367	SLC34A2
AJUBA	SHROOM4
CCNE1	RP11-732A19.5
AK4	HLA-DMA
YEATS2	C11orf9
CNTNAP2	FKBP11
RP11-357H14.19	RNF122
ATAD2	BTG2
ZP3	EGFL7
SOGA2	LY9
CYP4F3	TAGAP
PTGFRN	HLA-DOA
HSPA4L	LY86
VDAC2	RFTN1
AHCY	RP11-588K22.2
CEACAM5	KCNJ5
CABYR	IQGAP2
CCNA2	GNG2
TRPV4	GIMAP6
TMEM237	PIK3R5
RAB25	APBB1IP
SOX2-OT	SLC9A3R2
EZH2	UNC5C
MCM6	SH3BGRL
TMEM132A	FAIM3
CDCA3	ARRDC3
STON2	DAAM2
EEF1A2	DENND2D
FAM189B	EDEM1
CNTN1	KCTD12
TRIM16	WAS
LCLAT1	GIPC3
RCC2	C7orf63
MRPL36	ARMCX4
F11R	PRICKLE2
PAFAH1B3	MITF
SSRP1	FOLR2
TIGD5	JAM3
PDCD10	RAPGEF3
MRPS35	GRAP
STMN1	SIGLEC9
SPINK5	ALPK3
YEATS4	LAIR1
NCAPG2	CYFIP2
CTD-2314B22.3	FGD2
CDHR1	TMEM106A-AS1
MRGBP	RAB8B
CENPL	GPX3
GLTP	PHACTR1
MLF1IP	STK17B
MCM7	C16orf54
MAGEA6	KNDC1
YWHAZ	VSIG2
GALNT14	FNDC3A
MCM3	CTSH
HDGF	RP11-166D19.1
TRIM7	AMICA1
PAPL	OSCAR
MRPS30	PTH1R
DIAPH3	MS4A6A
HSPB1	FAM101B
PACSIN3	CD34
INCENP	CD300E
RAN	HVCN1
C6orf15	ITGA1
NIPSNAP1	KIAA0040
CACYBP	RAB37
TMEM177	HS3ST2
CCT3	CCDC48
RCCD1	TCF7
EPB41L4B	ZNF154
METTL2A	GRAP2
XXYLT1	ATP2A3
AC005336.4	PLEKHO2
PHGDH	MBL1P
HELLS	EVI2A
C6orf132	PDE4DIP
RP11-75N4.2	LMOD1
CEP72	OLR1
CSTF2	RAPGEF2
AC018865.8	MS4A4A
CORO2A	CYP2B7P1
STIP1	PEAK1
CMSS1	MSRA
FOXQ1	INPP5D
PDCL3	CTD-2020K17.4
UCN2	SLCO2B1
HSD11B2	STX2
NGEF	APOLD1
FSTL4	NFAM1
YDJC	TGFBR2
GPR56	FRZB
ALDOC	SPRY1
BOLA3	MPEG1
POLE2	ZMAT1
METAP1	ADPRH
GLRX3	IGLV2-18
SUV39H2	SLFN11
CERS6	PILRA
PGAM5	GBGT1
SLC9A3R1	EIF4E3
KRT80	C5orf56
RCC1	TNNC1
RP1-27K12.4	UNC5CL
CDKN2A	RLTPR
TSKU	ARHGEF17
EIF4EBP1	CYR61
RANBP1	FAM107B
RCOR2	HIC1
FAXC	AK1
TIMM8A	ANGPT1
BCL11A	TMC5
SLC25A10	SIGLEC7
TGFA	GLCCI1
E2F8	CPVL
IGF2BP2	FLVCR2
GPR115	LRRC33
PFDN4	LHFPL2
TTC22	PATL2
MIF	CABLES1
HPCA	FAM20A
RCN2	PAPSS2
RP11-799B12.4	PTP4A3
LRRC42	SPNS2
TACSTD2	ADRA2A
SNRPF	TFPI
TOMM40	VAV1
SNRPD1	APOE
ULBP2	ADAM33
HIST3H2A	CTD-3107M8.4
MRPL47	CYP4B1
HPRT1	LIMCH1
MTL5	TGM2
SNRPE	SMAD6
RP11-15B17.1	ICAM2
AP001615.9	CEP112
CLCN2	CEP85L
FAM213A	C17orf72
SLC16A9	ITGAL
BRIX1	ELTD1
FZD6	HMHA1
C1orf106	OLFML1
LRP4	CTSS
ALDOA	CHRD
CCDC58	SLAMF6
ARTN	DLG4
ST14	FAM105A
SNRPG	DOCK4
FAM103A1	TNS1
RP11-416O18.1	SEMA6B
GRTP1	PPM1K
OLA1	VIM
MAL2	NEK3
TMEM41A	CXCR6
ALG3	DGKD
MAPK8IP2	TMEM119
RPP40	ABCC9
MOCS3	RAI2
NQO1	TSC22D3
CKS2	SDC3
WNT5A	ANKRD44
LIN9	SELL
NDRG1	RP11-334A14.5
EPHB3	RP11-4F5.2
PPIL1	TRANK1
CCDC51	ALDH3B1
BDH1	SPATA13
KIAA1524	ROS1
CSNK2A1	EBF1
CHODL	NTN4
VRK1	GK
CCDC150	FES
CYP2W1	HPGD
RFC5	MAPRE2
POLD2	GYPC
SIX1	HSH2D
PANX2	FAM129C
PODXL2	MAGI2-AS3
TRIB3	FOLR1
MFI2-AS1	BMP5
GPRIN1	IGSF6
GOT2	IKZF1
MSL3P1	DOCK11
CLSTN1	CNTNAP1
SOHLH1	CTB-186H2.3
CYP26A1	HLX
RRM1-AS1	MAP3K8
CPA4	CSGALNACT2
SCRIB	PRDM6
FAM160A1	NABP1
RP3-340I3.1	PDE8B
DNAJC19	LMCD1
B3GNT5	GFI1
RP11-423H2.1	SLC17A9
XRCC6BP1	F8
ABCC5	2018-09-06
TOMM22	RP11-23P13.6
STRAP	FOXP1
FGF12	CIITA
TYMS	SCIMP
FIGNL1	OSR1
EIF4G1	IMPDH1P10
MRPL13	SSC5D
RHNO1	ALPL
PTPRH	LAMC3
PRIM1	GPIHBP1
RAE1	LIMD1-AS1
SLC52A1	RUNX1T1
GJB2	SIRPB1
CLNS1A	MRAS
RP11-192H23.5	CR1
CERS6-AS1	PIM2
HSP90AB1	TRAF1
GPI	DCHS1
NCBP2	RP11-290F20.3
ENO1	NR4A2
SLC35G1	ADAMTS1
GGCT	CD53
NMB	C1orf167
SLC16A1	NAPSB
RFWD3	BIRC7
CCT4	SOD2
SLC39A6	CXCL12
EFNA4	LAMP3
RUVBL1	FAM46C
FXR1	HAS2
POP7	SAMSN1
C20orf24	SPN
CCDC85C	SELPLG
MAGEF1	PAPLN
NPM3	CCR1
C16orf88	CGNL1
VBP1	IGDCC4
STYK1	RASGRP1
HS6ST2	SCN1B
PLEK2	MRVI1
C19orf40	ANXA6
USP31	PODN
MKRN3	ERP27
SPC24	GFPT2
AP000350.4	GPSM3
SIX4	CD180
RNF7	APLNR
DDX11	ZNF331
EFS	NPM1P5
KRTDAP	GLIPR2
HTATIP2	HSPA7
DENND2C	OGT
TMEM159	MCTP1
EXOSC5	RNASE1
PPFIA4	ITM2A
ARPC1A	SERPING1
COA6	CD84
ADORA2B	LGI2
RP11-666A8.9	DISP1
SHFM1	PLA2G2A
CAPN1	HHIP
CEL	AC008440.5
BIK	AC116366.6
KIF21A	TMEM74B
XRCC6	COLEC12
YWHAQ	RP11-181G12.2
TRMT6	SCTR
RAD54B	LEPR
PLEKHG3	FERMT2
DLK2	PRRT2
MCF2L2	2018-09-01
AC002550.5	DUSP1
MTX2	DES
C10orf35	NCF1
UBL4A	KCNJ8
CRHR1-IT1	ABCA1
CTPS1	CMKLR1
DLG1	LRRC48
FZD10	RP4-647C14.3
SETD8	CD300LF
CBR1	RP11-455F5.5
TP53AIP1	CD6
RP4-798C17.5	CFP
MYO19	ARHGAP30
RNF26	STEAP4
PSMD11	TLR4
MYCL1	UNC13B
PUS7	RGS16
EIF4A3	APBB1
C17orf75	PRKCB
RP11-688G15.3	APOC1
AP000525.8	CACNA1H
VMA21	RASAL3
F12	PLEKHH2
PSMD3	CBFA2T3
LRP8	ACCS
MRPS23	P2RX5
PRMT5	CD96
MAP3K13	FGD4
NAA20	RP11-488C13.5
NAA50	ALOX5
SOST	SH2D1A
HEBP2	RP5-1142A6.5
AIMP2	GLRX
PTDSS1	SFTPA2
HMGCR	SLC25A27
POLA2	TESPA1
DCTPP1	GPRASP1
HN1	FHL1
KEAP1	HLA-DPA1
CKAP2	RP11-707P17.1
CTD-3065J16.9	CYTH4
FAM220A	TREH
AF131217.1	CAMK4
CYCS	IL18R1
RP1-27K12.2	AFAP1L1
CTC-453G23.5	TNFRSF14
SDC1	TFEC
SPAST	RNASE6
MIR3615	PODXL
CCT6A	CCL2
ZWILCH	CSF2RA
TIPIN	LILRA6
MRPL42	NR1H3
MSH2	PRAM1
SLC7A11	TMEM156
RP11-169K16.7	SFTPC
GNG4	RASSF2
TBX18	HLA-DMB
PSMB5	FGFR4
ZNF703	DMXL2
SLC7A1	RAB20
EPHA7	DARC
SDR42E1	GIMAP2
DHRS2	SNX20
SIAH2-AS1	SRGN
E2F2	STS
MZT1	KLF6
CBX1	IGKV2-28
ILF2	RP11-429G19.2
CEBPG	PTGDS
KRT4	NCF1C
CAD	BTNL9
IL1A	SLC7A7
MDH2	SEMA3B
CHRM3	MYADM
CYC1	DCLK2
HOMEZ	TRIM22
PDCD2L	TMEM204
FAM59B	SORBS2
PGRMC1	SASH3
OSGIN1	FGD3
RNF168	PDLIM2
HSPE1	ITGB2-AS1
SSX2IP	C3
B4GALT4	PLVAP
RASSF9	KIF13B
RP4-735C1.4	CD22
SLC22A20	HMCN1
SC5DL	CCR7
NET1	PTPRC
SENP2	SFTPA1
RAB3B	FCGR2B
PSMD10	ZAP70
USP39	VWA3A
KREMEN1	CD68
TPI1	NEXN
EHHADH	NCF4
MAGOHB	ATP8B2
RARG	POM121L9P
UCHL1	FERMT3
ARNTL2	SLC41A2
FAM83G	RP11-16E12.2
AACS	BTN3A3
FANCI	HLA-DPB1
TRA2B	ECM2
EPCAM	LINC00342
PLAGL2	SPI1
MRPS12	RASGRF2
DLEU1	VASN
TOMM20	CYBB
TRIM59	PTGIS
MSI1	VSIG4
PLXNB3	IGJ
ABCB6	TNFRSF1B
PLP2	SLAMF1
ABCC1	ARHGAP29
PALB2	STAB1
SAE1	TTC18
RBBP8	HLA-DOB
RP11-554E23.4	GUCY1A2
PRIMA1	BNC2
POLE	GATA2
TMEM54	AC003991.3
HAT1	HK3
EGFR	HID1
MRPL3	TMEM2
NUDT1	ZBP1
AP000688.14	LMO2
ACAT2	ACAP1
FAM117B	PLEK
DPY30	SCGB3A1
ZNF812	CCDC17
PRICKLE3	HMCN2
PLD1	WFDC1
HS6ST1	RAB42
HES6	C10orf11
SREBF2	C4orf32
VANGL1	RP11-1100L3.8
TFAP4	EGR3
TFB2M	DOCK10
EIF5A2	2018-03-01
C19orf48	PLXNC1
WDR12	ITGA4
CCT7	RFX2
CDCP1	PLCG2
SYPL1	GAB2
RANGAP1	MS4A1
PPP1R14B	GJA5
TUBB	ST8SIA4
TMPO-AS1	LAPTM5
PAK1	SLC9A5
PAIP1	TTN
MMS22L	NINJ2
GTF2IRD1	NPC2
F2RL1	CD55
NCCRP1	PDE4D
EVPL	NAPSA
SMC2	CACNA1D
OPA1	SP140
ALYREF	CD27
LAMB3	RGS1
C3orf58	TBX2
CPSF3	CD74
NDUFB5	SLC11A1
MED10	FER1L4
AP2M1	POU2F2
C12orf54	MRGPRF
YARS2	XBP1
PKP2	SFTPB
TRMT10C	THBS1
TFDP2	CSGALNACT1
G6PD	CD97
SF3B14	KCND3
THNSL1	SLAMF7
PFDN2	FPR1
PFKP	ATP11A
DOLPP1	DOK2
TMEM63C	RFX3
H1F0	RP11-94L15.2
TATDN1	PRKG1
SPINT1	RORC
PNO1	SLC22A31
CECR5	CTD-2647L4.5
NRARP	ITGB7
CBR3	CPEB4
GCLM	HAVCR2
EXOC6B	SLC43A2
HSPD1	PLTP
MMP12	DPYD
AP1S1	LAX1
EPT1	TBC1D10C
CDK5R1	RGAG4
BAIAP2L1	ADORA3
COL4A6	CPNE5
PANK1	UBA7
RAB38	PDGFRB
CTC-338M12.5	TREM2
AP001372.2	ABLIM3
UQCRH	MYO1G
KRTCAP3	STX11
ZBTB7C	ITGB2
CCDC86	FBP1
ADM	METTL7A
CABLES2	CD1D
PTGES3	LCP2
EYA2	CHRDL1
RAC3	HOXA5
DIP2B	ATOH8
H2AFY2	TMPRSS2
FAM57A	MAN1A1
BZW2	ITGAM
POLR2D	CD86
MRPL15	CD48
S100A16	SIGLEC10
RP11-38P22.2	GVINP1
BOP1	LAT2
PARP1	MXRA8
NME1	PTPN21
CACNA2D3	APOBR
SMC4	IGFBP7
TBL1X	EMR2
NPW	IGKV1-6
SUV39H1	MARCO
NUDT11	RILP
RP11-496H1.1	CPQ
CXCL14	LIF
ESPN	LILRB1
TPBG	PDE4B
PGM2	SH3RF3
NETO2	SLC44A4
ARHGEF28	ALDH2
CRIPT	MNDA
EFNB1	C16orf89
MAP6D1	DAPK1
C1orf35	ENAM
POC1A	MST1L
COX6A1	TLR8
KPNA4	RAPGEF4
FLAD1	LRP2
AP1M2	ATP10A
PRKCI	CCDC80
KCNK1	CRTAC1
STPG1	LAMA4
LIG1	SNAI1
DARS2	TXNDC5
TBCCD1	HLA-DQA1
FOXRED2	SYNPO
ACN9	TDO2
BNIP3	LATS2
TGM1	CYBRD1
SHMT2	SORBS1
GAL	CD247
SERPINB11	ACP5
CHTF18	WTIP
DNA2	APOL3
PHLPP1	PDZRN3
NMD3	WWC2
SLMO2	PALM3
PRMT5-AS1	IGLV7-46
ATP5B	LMO7
RMI1	EXOC3L1
TXN	CORO1A
TMEM99	HLA-DRA
SMAGP	RP11-433J22.2
RP5-827C21.4	TLR7
ZNF771	AC011450.1
BICD2	IGKV2D-28
TSPAN6	PGC
RMND5A	SPATA6
LSM4	DDAH1
TPRKB	CDHR3
POFUT1	PDLIM3
DLG5	KCNK5
C1orf51	IFITM2
ARL6IP6	GLYCTK
ASCL2	SLC4A4
KRT23	AKAP12
OCIAD2	MAOB
DCUN1D1	CSF2RB
USP5	RIC3
FSCN1	PION
FAM222A	SERPINB9
KIAA1671	FCN1
ANKRD22	IL12RB1
AC026271.5	SLC8A1
GSTM3	SFTA2
RP11-872D17.4	C1orf228
GSTP1	ZNF671
TMEM201	FMN1
SHCBP1	ENPP2
RP13-39P12.3	EXD3
IMPA2	TMEM86A
DNAJB11	PCED1B
PPL	SOX18
MEX3A	KDM5D
S100A8	CSF1R
DRG1	SFMBT2
BARX2	IL7R
NUDT19	GMFG
P2RY1	ZNF521
APOBEC3B	MSR1
BAIAP2L2	KCNN3
CKAP5	FCGR2C
HAS3	RP11-124N14.3
PGAM1	VNN2
PPP2R3A	DAPK2
DTYMK	RP11-342M3.5
RP11-277P12.20	MBIP
PC	SPAG8
CST1	CLEC4E
KRT8P12	STK33
S100P	SGIP1
ALOX12P2	S1PR2
UBE2V2	CD38
LSM5	MLPH
AC073333.8	SPOCK2
STAP2	AASS
PSRC1	FCRL3
SRRM3	UTRN
C15orf41	CYP1B1
XPO5	RHOH
RNF187	RP11-290F5.1
MRPL51	PTGIR
MIR4720	CPED1
NCBP2-AS1	LILRB4
ATAD5	CCDC40
TCTEX1D2	ZEB1
L2HGDH	AIF1
CHEK2	RIN3
YWHAG	IGKV3-20
UGT8	CD163
S100A7	CCR2
TBL1XR1	NOS3
MPLKIP	RAB17
GCSH	ANKRD36BP2
AC046143.3	LIPG
SLC3A2	AQP9
POLR3K	CORO7
XPOT	ADAM19
SLC25A5	CPXM1
STRA13	C3AR1
CEP85	ESYT3
KLK6	TRAF3IP3
SPRYD4	C1orf204
EPPK1	SFRP4
FBL	LTBP2
C1QBP	MEI1
LTBR	PIFO
NDUFA4L2	PTCH2
SLC20A2	DPEP1
HES2	NFASC
C10orf2	CD3G
MYNN	PRR15L
C6orf223	CHIT1
TMEM17	SAMHD1
CNIH4	FCER1G
DCAF13	TYROBP
FAM108C1	IGHV2-5
EBP	SFTPD
MED20	SMPDL3B
DACT2	APBB2
LAMC2	ABCA6
PRR7	COX4I2
DROSHA	FCRL2
SERPINB7	IGLV1-47
MLF2	DMBT1
NUP93	P2RX1
IARS2	TMEM176B
PRPF4	COLQ
PCSK9	IGHV3-7
SLITRK6	CTA-250D10.23
SLC52A3	STAT5A
CLEC2L	QPRT
RBL1	CPLX1
RP11-783K16.5	FCRLA
C14orf1	BATF3
RP11-354M1.2	PROS1
OVOL2	HLA-DQB1
MLK4	OLFML3
ANKRD5	LCK
POLR2H	VGLL3
PA2G4	LTK
RNF43	ADAMTSL4
SOX12	ZMYND10
FYTTD1	COL13A1
TP73	F13A1
PFKFB4	IL33
C6orf228	RBP5
MIR210HG	TOX2
ZNF185	PCED1B-AS1
RP11-804A23.4	KIAA1324L
PGAP1	ATHL1
NHLRC1	LRRC25
PTPLAD1	P2RY13
RFC3	FCRL5
REEP4	TLR2
AC124789.1	SPARCL1
SEMA4B	C5orf58
EGLN3	CCR5
SFXN1	DUOX1
CYP2C18	FGL2
CD109	MCAM
RP11-21L23.2	TNS3
JAKMIP3	LCP1
CCDC138	FGG
S100A11	ABI3
EIF3B	PPAP2B
POLR2F	BHLHE41
LRFN4	CFB
UGT1A10	HEG1
MRPL37	TNFSF13B
ATP1B3	FGF14
RPA3	TMEM176A
YRDC	IGHV3-15
ERMP1	FPR3
NOP56	ABCA10
MRPL19	SPTLC3
PGD	CADM3
RP11-295G20.2	IGKV3D-20
PRDM11	NPDC1
WDR43	DNAH5
NUDT8	RP11-403I13.8
LDHA	SLC43A3
RP11-363E6.3	CTSL1
BYSL	MRC1L1
AC009501.4	PLEKHB1
CTD-2033A16.1	SLAMF8
NME1-NME2	SPATA18
WIPF3	TRAC
ZNF639	ST6GAL1
RYK	TLR10
KRT8P3	RP11-460I13.2
TACC3	AC008964.1
CASK	NCF1B
RTKN	IGHV6-1
BCL7A	RP11-123M6.2
NUP205	ANTXR2
BLCAP	DDR2
C16orf74	DACT3
SPR	SGMS2
TOP1MT	SCARF2
RP1-20B21.4	TNFRSF17
MEX3D	CD3E
WDR66	IGLV2-14
DIRC2	CD19
HYLS1	HLA-DRB5
RP11-124D2.3	CCDC152
RP11-4K16.2	ICAM1
TRIM28	NNMT
ST6GALNAC2	C4A
KLK13	GPR132
TMEM185B	CHI3L1
FDFT1	DNAH3
PARL	GZMK
SIPA1L3	RP11-158M2.2
AP3B2	HPN
C8orf33	CTD-2033D15.1
KIF20B	VSTM4
RBM8A	PIK3CG
PDCD5	MFSD2A
CELSR1	PPP1R14A
C20orf72	PIP5K1B
PNPLA4	BLK
S100A9	CD79A
HDAC2	IGLV2-23
TRIM45	OSM
DUSP14	SEPP1
FOLH1	AGR3
GEMIN2	EFEMP2
PSMG3	PLXDC2
GPD2	PDE3B
B4GALT4-AS1	PRKCQ
TMEM44-AS1	LCAT
TCF20	GXYLT2
SERPINB3	MMP2
MRPS28	CTD-2313F11.1
ANXA8L2	IGKV1D-17
KRT1	TMC8
TMEM68	CTD-2031P19.5
GSTA1	RP11-404F10.2
GMCL1	CADPS2
RHBDL1	MAP4K1
RP11-804A23.2	ARHGAP4
XPO1	CYP27B1
GABRE	LTF
TOPBP1	FCGR2A
RP11-532F12.5	CST7
NOS2	HLA-DQB1-AS1
KRT8	RP11-108K14.4
ADH1C	HEYL
PUF60	SHC2
SLC7A5	IGKV1-17
FAM123B	KIAA1683
BOLA1	SIT1
DUS4L	CHST11
AC074286.1	CCDC37
PSMC4	SLC16A10
ABCF3	GDF15
EXOSC2	ICAM3
ENTPD3	KCNQ3
ODC1	BICC1
C3orf37	CR2
ARHGEF16	MMRN1
CASKIN1	CD14
SLC2A12	ZNF662
CITED4	LYL1
TTF2	SOX7
TTC30B	ACSS3
TCEB1	IGHV1-3
ACOT7	ADHFE1
PNLDC1	CNN1
FABP5	IGKV3D-11
ZNF74	SAA2
SLC7A11-AS1	CTSE
ITGA6	FAM189A2
SLC25A1	FMOD
SASS6	TRBC2
ATP11B	EFCAB4A
RP11-480A16.1	MEG3
TBX1	IGLV2-11
NDUFB9	CREB3L1
FZD7	UBXN10
HCAR2	CD163L1
ERLIN2	CXCL3
ARL4A	NCF2
PAX6	SCGB3A2
UBA2	SNTB1
PCYT1A	SIDT1
AC092171.4	IGHV1-46
FAM127B	FLRT3
S100A14	PALMD
OPLAH	IGHV3-74
KCNQ5	IGKV3-11
C22orf23	PTAFR
KRT10	FOS
KLK10	COL6A5
MAPK6	SUSD3
ATP6V1E2	CTC-548K16.5
PIGU	MYLK
POLD1	DNAAF1
PTGR1	IRF4
C5orf22	TSPAN12
CDC42BPG	LUM
GBP1P1	POU2AF1
KDM5B-AS1	IGLV2-8
COX6C	IGHV5-51
NDRG4	PDCD1
LGR5	LDLRAD4
MAGEA4	IGHV2-70
EIF6	DERL3
SGPP2	MFSD7
PRDX2	RSPH1
NDUFS6	AC069363.1
CENPQ	CCL19
GSR	ADAM28
CHAC2	FCGR1A
EXOSC4	CD248
PLA2R1	PRELP
MLF1	G0S2
LLPH	IGHV4-34
RP11-538P18.2	IGHJ6
IGFBP3	NES
HSP90AA1	IGHV3-33
CLDN4	CFH
RUVBL2	IGLV1-36
YEATS2-AS1	PID1
PRDX1	PIK3AP1
AC006116.20	PTPN7
NSG1	SPAG4
FAM169A	TIMP2
TMPO	SLC40A1
AC004231.2	PLAC9
CDCA7L	GRAMD2
MRPS22	SELE
QSER1	IGHA1
FARSB	CD79B
PTK6	IGLV1-51
COX7B	RASIP1
FAM58A	FRY
CENPK	FAM198B
TTC30A	IL2RA
SAC3D1	PTPRE
FAM20B	PLAGL1
TWF1	CDH11
PRIM2	TESC
AC107081.5	LRRC46
FDXR	KIAA0125
AC004381.6	CLEC12A
UGDH	UNC13D
SNAPC1	IGLV5-45
SPTB	IGKV2-30
CDH24	IGKV5-2
NLE1	GAS6
CCDC162P	KCNJ15
MAFG-AS1	S1PR4
GFM1	IGHV3-11
DVL3	DUSP6
ANKRD13B	C1QC
MMACHC	C4B
PHB2	HLA-DQB2
C10orf47	CPA3
SLIRP	SOCS2
CTC-518B2.12	IGLC3
ME1	EDNRA
LNX1	LGALS2
SLC51A	TLE2
APOA1BP	KCNE4
TLCD1	ACTA2
SNRNP25	CCDC114
CLDN8	DCN
PSMA4	CCL4
NT5DC3	KIAA1377
CD24P4	CTB-186G2.1
C21orf119	RP11-124N14.4
TUBB4B	CLEC10A
MTERF	C2CD4B
AMMECR1	IGHJ3P
ARHGEF19-AS1	IL2RG
MDH1	NLRP1
CEP19	EMILIN1
GEMIN6	CSF3
FAM3C	SCN4B
MMP13	TNFAIP8L2
WASF1	MZB1
NXT1	RP11-399O19.5
EIF2B5	FAM167B
ABCA13	HMOX1
SERTAD4	HLA-DRB1
ATP5G3	PDE3A
MRPL12	FYB
MED30	IGKV1-27
PRKX	IGHG2
ERO1L	CD36
SMYD5	CDH23
TXNDC17	SFRP2
PPIA	IGHA2
HMGXB4	GRAMD1B
C11orf93	MICAL2
FAM60A	PLSCR4
WDR76	ANPEP
SH3RF2	PAMR1
TBX6	SLC26A9
RTN4R	CD8A
RNF165	IGHV1-18
FAM110C	IGLV3-21
C1orf110	CD52
PPIF	HSD11B1
FUT2	COL6A3
MDK	HIVEP3
KIAA1549	IGKV1D-13
FAM151A	JAK3
POMC	IGF1
ACOT11	SAMD4A
RP11-111M22.3	IGLV3-27
PLEKHG4B	PAX5
IPPK	PTPRN2
TRIM2	PLIN4
SNRPC	hsa-mir-6723
BEX2	TAS1R3
MFN1	SPARC
TYSND1	CTD-2369P2.8
BEND3	IGLV6-57
PES1	IGKV2-29
RAD21	GDPD5
NDUFA6	WISP2
SEMA3F	FMO2
PSMD4	SLC2A3
NRG1	EVA1A
JPH1	RP11-265D17.2
BANF1	IGHV4OR15-8
NCS1	IGHV3-20
FGFBP2	TXLNG2P
PNPT1	COX7A1
CD177	IGLC2
PRPS2	RP11-12A1.1
MEA1	IGLL5
NDUFA8	PLA2G4C
RRS1	IGKV1-39
AC079305.10	ITGBL1
ANAPC11	KIAA1211L
COCH	CTSW
PPAT	IGHV4-39
GPR161	C8orf4
CHCHD2	LST1
IGF1R	CD2
PPFIA3	PHYHD1
PSMD8	AC093110.3
TFDP1	RGS4
GRIN2D	AC096579.7
SLC22A23	IGLV8-61
UQCRFS1	VNN1
PAK4	FLNC
MZT2A	C1QA
SHROOM2	C1orf116
MRPS7	IGLV3-10
COX5A	ROBO2
RP11-522I20.3	GPR114
PTPN14	CAV1
MVK	DPT
FJX1	ADAMTSL3
POLA1	GPRIN2
SESN3	CCL3
NCKAP1	BIRC3
TIMM50	COBL
EIF5A	PON3
SRPK1	FBXL7
GDA	IGLV7-43
PPP1R13L	CTSK
UBXN7	CILP2
WEE1	CLDN5
BAG4	IGHV3-23
NFE2L2	IGHV1-69
MRPS33	GPR34
C7orf73	IGHV3-72
RP5-821D11.7	TNFAIP6
ADD2	GPRC5A
PHKA1	IGHV3-66
PRSS21	IL6
GLRX5	PTGS2
CEP76	IGKV1D-39
SOX9	RAC2
NR0B1	IGKV6D-21
CRABP2	PSTPIP1
RPL35A	SLC16A2
B3GNT3	KRT16P2
SOD1	LRRC17
HK2	FHAD1
PHB	IGHV3-53
MRPS17	IGHV3-21
TPD52	DIO3OS
IL17RD	PRDM16
MRPL48	TPPP3
NABP2	IGKV1D-33
GSTO2	SLC7A2
RAB6B	CRIP2
FRMD6	C1QB
KIAA1467	IGLV3-1
ASIC1	IGKV1D-16
CRKL	GLT8D2
CTD-2659N19.10	PPP1R1B
DDX12P	LIFR
TBPL1	KCNMA1
C11orf83	ALOX15B
ATP8B1	MALAT1
PLXNA1	ITIH5
C22orf29	MUC1
SYT1	PARM1
STC2	IGKV2-24
B4GALNT3	IGHV3-30
AC131180.4	IGLV1-44
PVT1	IGHG1
RP11-829H16.3	IGHV3-9
COX5B	COL3A1
C9orf40	ORM1
CENPP	AZGP1
DHRS11	IGHV3-49
U2SURP	IGKV3-15
SNRPD2	RARRES2
TALDO1	COL8A1
BLM	CILP
FGFR2	IGLV1-40
PSMG1	CRIP1
ATP12A	PLA2G4E
RIOK1	MUC5B
MRPL11	LSAMP
CHML	IGHGP
ICT1	hsa-mir-142
SLC25A33	ASPN
DHFR	IGKV1-12
DBF4	IGKV3D-15
NRCAM	IGHV3-43
SLC25A5-AS1	MMP7
FAM110A	CHRDL2
CCNE2	IGKV2D-29
SMS	CADM1
XPR1	WNT2
LARP6	IGKV1-33
FAM132A	CD3D
HIST1H2BK	TNIP3
ACAP2	ATP13A4
MRPS18A	SAA1
HSPA1B	PLA2G2D
CCNO	USP9Y
PLCH2	IGKV1-5
PYCRL	SCNN1G
WDYHV1	IGHV3-48
CCT2	CLMP
TMEM30B	FAM101A
PYCR1	IGKV1D-12
DDX49	C20orf85
COX8A	IGKV2D-40
ICK	BPIFB1
MTHFD2	IGKV4-1
HOOK1	IGKC
AC010336.1	RN7SL2
TEX30	RRAD
TIMM8B	HLA-DRB6
MYC	IGHV3-13
RPS21	DDX3Y
FLNB-AS1	IGHV4-59
MRPS24	IGHV1-24
FBXO5	CTD-2531D15.4
TBC1D7	J01415.23
NEURL	IGHV3-73
PDRG1	HLA-DQA2
DBNDD1	RP3-416H24.1
EHBP1	IGLV4-60
PAK1IP1	SCGB1A1
ELMO3	IGHV4-31
COX6B2	HBA2
CDKN2AIPNL	IGLV10-54
LMNB1	KRT7
LRRC8E	IGKV6-21
C12orf75	HP
RP1-152L7.5	IGHG4
C6orf141	FDCSP
GDAP1	IGKV1-16
TMEM97	IGHV1-2
RAB40B	IGHG3
CCNA1	ARHGAP40
AADAC	IGHM
PLA2G3	IGLV3-9
NHS	IGKV1-8
CDH26	IGLV4-69
CIT	IGHV4-61
PRR15	IGKV1-9
COL4A5	FOXA2
WNT4
APOBEC3B-AS1
PRMT3
CBR3-AS1
CALB2
A4GALT
MET
TPGS2
LYPLA1
ZNF711
EPHB1
NTN1
RPS7
BUD31
CEP152
IL20RA
LTB4R
CCDC137
TUBB2B
ZNF323
MRTO4
PRRX2
NIPAL1
F2RL2
PGLYRP4
KIF7
AC009133.15
TACO1
PLEKHA5
ATP5J2
STOML2
NIPAL4
ILDR1
DHRS13
ASPG
GRB7
MRPL24
ADAMTSL5
NTF4
GAS5
TUSC3
WDR4
CHST7
ZC3HAV1L
PHLDA2
GOLIM4
PIK3CA
NGFRAP1
HRAS
MAPK13
LSM1
ATP5G1
LRRC8A
FLJ14082
B3GALNT2
ELOVL6
NDUFAB1
ACPL2
HES1
ENTPD2
C17orf96
ERCC2
PXMP2
LRRC8D
CASK-AS1
CYB5R2
RP11-20B24.4
TCHH
SLC4A3
LOH12CR1
PPM1J
DDTL
SLC38A1
DDT
TSPAN5
LRP11
MANSC1
CRB3
C8orf73
CRISPLD1
RP4-659J6.2
TENM4
MUC20
GCAT
FRRS1
RP11-390P2.4
2018-09-03
POLR2J
NHP2
HMBS
RPL22L1
EPHX3
S100A7A
SLC7A8
IKBKG
KIF3C
RPP25
ZNRF3
U47924.27
UBE2M
HOMER2
TGM3
BCAP31
ARHGAP32
PLEKHG4
FOPNL
CELSR3
TMEM44
MRPL21
RBP1
DEK
GNAI1
LSM2
DKK1
LAMA1
SCRN1
MPP6
B4GALT6
MIEN1
RHBDL2
RP11-90P5.2
IL1RAP
MST4
ZNF322
ATP1B1
AGRN
AC114494.1
ABHD11
ITFG2
PHLDB3
TIMM10
MCCC1
LRRC58
DNAJB1
SLC39A4
DANCR
AC091729.9
RP11-356J5.12
C20orf27
KCNMB3
MRPS34
HLTF
PTPN3
LAGE3
ABCA4
FADS2
RP11-1079K10.4
RP11-599J14.2
HSD17B10
MRPL4
CIB2
THOP1
C19orf57
C1orf226
HIST1H4H
ROMO1
2018-09-05
AC005042.4
TUBBP5
TMEM158
SPP1
IPO9-AS1
NDUFA9
RP11-498C9.13
POLR2I
TPRG1
NELL2
SULT2B1
MYB
MZT2B
JAG2
USP46
P2RY2
ALDH1L1
ZFHX4
MMAB
C17orf89
PITPNM3
MCAT
RHOD
RRP7A
FKBPL
CDC42EP4
TXNRD1
SLC29A4
CXCL10
CAMSAP3
GALNT3
TMEM194A
AC093391.2
SDCBP2
LGR4
THAP7-AS1
ASH2L
SURF2
SERINC2
CSRP2
NR2C2AP
SLC1A4
IL1R2
CTD-2616J11.9
LAMA3
RP4-536B24.2
TFRC
ADRA2B
CBS
ELF3
ESRP2
PTCD1
SOX4
MMP10
LRRC4
SYT7
ANO1
MATN2
TECR
KHDC1
ISG15
MSMO1
EHF
LINC00665
MLLT11
C18orf54
IL1RN
LRRC16B
SAMD12
FAM100B
TM7SF2
ADM2
LHFPL5
GNA15
CLTCL1
RNF217
FADD
FAM166A
LMO4
WDR18
POMZP3
HSPBP1
DGCR6
C19orf33
CDK6
KLHDC7B
MED12L
ALCAM
ZNF385C
PPP2R3B
C1orf233
GIPC1
OSBP2
FUT3
COX6B1
UQCRC1
COX7A2
DYNLT3
PGBD5
PPM1L
LAYN
RP11-287D1.3
SARS2
EMG1
SMO
IGF2
TP53TG1
ACPP
GLT25D2
PCLO
ANXA1
SWI5
REEP6
RP13-735L24.1
APOL1
MYH14
SOX6
CTU1
SEC61G
ZNHIT2
RPS7P1
GPC2
GCNT3
GPC3
LRP12
RP11-573D15.9
SIPA1L2
C3orf14
RP11-805J14.5
ENO2
LEPREL4
PRSS27
FADS1
SNAI2
SPOCK1
SDK1
PRNP
HEY1
PSMB3
MTFP1
LDHB
RP13-582O9.5
MYO5B
GABRP
ANO1-AS1
TNFSF10
TIMM13
RSPH9
AC016738.4
RIT1
KIAA0895
FHOD3
LSM7
SLC27A4
EDN2
C14orf2
NPAS2
SBK1
TMEM102
TNFRSF18
TMEM38B
DST
RNFT2
GALNT6
RPP25L
SOSTDC1
RP11-324E6.6
WNT3A
ETFB
RPL8
ADSSL1
TMTC1
ATP6V1B1
AC022596.6
PPP1R14C
PHLDA3
RPS5
MSRB1
MCCC1-AS1
TMEM141
PRSS12
KIAA0319
[truncated: 175 more rows]
